# Supplementary material for: Development of Antibacterial Thermoplastic Starch with Natural Oils and Extracts: Structural, Mechanical and Thermal Properties
Source: Polymers (Basel). 2024 Jan 8;16(2):180. doi: 10.3390/polym16020180 (PMC10818525; doi:10.3390/polym16020180)
Supplement: Supplementary file 1 [file polymers-16-00180-s001.zip]

Archive with 1 entries (1 files):
- polymers-2796298-supplementary.pdf
